# Supplementary material for: The CD4+ T cell regulatory network mediates inflammatory responses during acute hyperinsulinemia: a simulation study
Source: BMC Syst Biol. 2017 Jun 26;11:64. doi: 10.1186/s12918-017-0436-y (PMC5485658; doi:10.1186/s12918-017-0436-y)
Supplement: Supplementary file 4 — Perturbation tables of the CD4+ T cell regulatory network. (XLS 243 kb) [file 12918_2017_436_MOESM4_ESM.xls]

## Sheet: transitions_by_node
	proTh0	proTh1	proTh2	proTh17	proiTreg	proIL10	proTh0Ins	proTh1Ins	proTh2Ins	proTh17Ins	proiTregIns	proIL10Ins
TBET	11	6	1	1	12	6	7	2	0	0	4	6
IFNG	10	6	7	7	8	4	7	3	3	0	4	4
GATA3	10	5	2	2	7	5	7	2	1	0	3	5
IL2	1	1	4	4	5	0	1	1	1	0	2	0
IL4	6	4	2	2	8	2	5	3	2	0	4	2
RORGT	3	0	3	3	4	0	3	0	0	0	1	0
IL21	10	9	9	9	11	5	6	5	4	0	4	5
FOXP3	8	5	6	6	5	3	6	3	2	0	2	3
TGFB	12	8	6	6	3	4	8	4	2	0	2	4
IL10	7	6	5	5	4	0	0	1	2	0	3	0
IL12e	3	0	0	0	2	0	3	0	0	0	2	0
IFNGe	4	0	0	0	1	0	4	0	0	0	1	0
IL2e	1	0	1	1	1	0	1	0	0	0	0	0
IL4e	4	1	0	0	5	2	3	0	0	0	1	2
IL21e	3	0	0	0	0	0	3	0	0	0	0	0
TGFBe	8	5	3	3	0	3	6	3	2	0	0	3
IL10e	4	3	3	3	3	0	0	1	2	0	1	0
IL27e	0	0	0	0	0	0	0	0	0	0	0	0
INSULIN	3	3	2	2	1	0	0	0	0	0	0	0
TOTAL	108	62	54	54	80	34	70	28	21	0	34	34

## Sheet: proTh0
ini.state	ini.label	per.node	per.value	fin.state	fin.label	transition
0	Th0	TBET	1	3	Th1	1		TBET	11
0	Th0	IFNG	1	3	Th1	1		IFNG	10
0	Th0	GATA3	1	4	GATA3+	1		GATA3	10
0	Th0	IL2	1	8	Th0	0		IL2	1
0	Th0	IL4	1	0	Th0	0		IL4	6
0	Th0	RORGT	1	64	Th0	0		RORGT	3
0	Th0	IL21	1	64	Th0	0		IL21	10
0	Th0	FOXP3	1	256	TGFB+	1		FOXP3	8
0	Th0	TGFB	1	256	TGFB+	1		TGFB	12
0	Th0	IL10	1	0	Th0	0		IL10	7
0	Th0	IL12e	1	3	Th1	1		IL12e	3
0	Th0	IFNGe	1	3	Th1	1		IFNGe	4
0	Th0	IL2e	1	8	Th0	0		IL2e	1
0	Th0	IL4e	1	0	Th0	0		IL4e	4
0	Th0	IL21e	1	64	Th0	0		IL21e	3
0	Th0	TGFBe	1	256	TGFB+	1		TGFBe	8
0	Th0	IL10e	1	0	Th0	0		IL10e	4
0	Th0	IL27e	1	0	Th0	0		IL27e	0
0	Th0	INSULIN	1	0	Th0	0		INSULIN	3
3	Th1	TBET	0	3	Th1	0
3	Th1	IFNG	0	3	Th1	0
3	Th1	GATA3	1	4	GATA3+	1
3	Th1	IL2	1	3	Th1	0
3	Th1	IL4	1	0	Th0	1
3	Th1	RORGT	1	3	Th1	0
3	Th1	IL21	1	64	Th0	1
3	Th1	FOXP3	1	257	Th1R	1
3	Th1	TGFB	1	257	Th1R	1
3	Th1	IL10	1	3	Th1	0
3	Th1	IL12e	1	3	Th1	0
3	Th1	IFNGe	1	3	Th1	0
3	Th1	IL2e	1	3	Th1	0
3	Th1	IL4e	1	3	Th1	0
3	Th1	IL21e	1	3	Th1	0
3	Th1	TGFBe	1	257	Th1R	1
3	Th1	IL10e	1	3	Th1	0
3	Th1	IL27e	1	3	Th1	0
3	Th1	INSULIN	1	3	Th1	0
4	GATA3+	TBET	1	3	Th1	1
4	GATA3+	IFNG	1	3	Th1	1
4	GATA3+	GATA3	0	0	Th0	1
4	GATA3+	IL2	1	28	Th2	1
4	GATA3+	IL4	1	20	Th2	1
4	GATA3+	RORGT	1	64	Th0	1
4	GATA3+	IL21	1	64	Th0	1
4	GATA3+	FOXP3	1	256	TGFB+	1
4	GATA3+	TGFB	1	256	TGFB+	1
4	GATA3+	IL10	1	516	Th2R	1
4	GATA3+	IL12e	1	4	GATA3+	0
4	GATA3+	IFNGe	1	0	Th0	1
4	GATA3+	IL2e	1	28	Th2	1
4	GATA3+	IL4e	1	20	Th2	1
4	GATA3+	IL21e	1	64	Th0	1
4	GATA3+	TGFBe	1	256	TGFB+	1
4	GATA3+	IL10e	1	516	Th2R	1
4	GATA3+	IL27e	1	4	GATA3+	0
4	GATA3+	INSULIN	1	4	GATA3+	0
8	Th0	TBET	1	3	Th1	1
8	Th0	IFNG	1	3	Th1	1
8	Th0	GATA3	1	28	Th2	1
8	Th0	IL2	0	0	Th0	0
8	Th0	IL4	1	28	Th2	1
8	Th0	RORGT	1	8	Th0	0
8	Th0	IL21	1	64	Th0	0
8	Th0	FOXP3	1	256	TGFB+	1
8	Th0	TGFB	1	256	TGFB+	1
8	Th0	IL10	1	0	Th0	0
8	Th0	IL12e	1	3	Th1	1
8	Th0	IFNGe	1	3	Th1	1
8	Th0	IL2e	1	8	Th0	0
8	Th0	IL4e	1	28	Th2	1
8	Th0	IL21e	1	8	Th0	0
8	Th0	TGFBe	1	256	TGFB+	1
8	Th0	IL10e	1	0	Th0	0
8	Th0	IL27e	1	8	Th0	0
8	Th0	INSULIN	1	8	Th0	0
28	Th2	TBET	1	3	Th1	1
28	Th2	IFNG	1	3	Th1	1
28	Th2	GATA3	0	8	Th0	1
28	Th2	IL2	0	20	Th2	0
28	Th2	IL4	0	28	Th2	0
28	Th2	RORGT	1	28	Th2	0
28	Th2	IL21	1	64	Th0	1
28	Th2	FOXP3	1	256	TGFB+	1
28	Th2	TGFB	1	256	TGFB+	1
28	Th2	IL10	1	532	Th2R	1
28	Th2	IL12e	1	28	Th2	0
28	Th2	IFNGe	1	28	Th2	0
28	Th2	IL2e	1	28	Th2	0
28	Th2	IL4e	1	28	Th2	0
28	Th2	IL21e	1	28	Th2	0
28	Th2	TGFBe	1	256	TGFB+	1
28	Th2	IL10e	1	532	Th2R	1
28	Th2	IL27e	1	28	Th2	0
28	Th2	INSULIN	1	28	Th2	0
20	Th2	TBET	1	3	Th1	1
20	Th2	IFNG	1	3	Th1	1
20	Th2	GATA3	0	0	Th0	1
20	Th2	IL2	1	28	Th2	0
20	Th2	IL4	0	4	GATA3+	1
20	Th2	RORGT	1	20	Th2	0
20	Th2	IL21	1	64	Th0	1
20	Th2	FOXP3	1	256	TGFB+	1
20	Th2	TGFB	1	256	TGFB+	1
20	Th2	IL10	1	532	Th2R	1
20	Th2	IL12e	1	20	Th2	0
20	Th2	IFNGe	1	20	Th2	0
20	Th2	IL2e	1	28	Th2	0
20	Th2	IL4e	1	20	Th2	0
20	Th2	IL21e	1	20	Th2	0
20	Th2	TGFBe	1	256	TGFB+	1
20	Th2	IL10e	1	532	Th2R	1
20	Th2	IL27e	1	20	Th2	0
20	Th2	INSULIN	1	20	Th2	0
64	Th0	TBET	1	64	Th0	0
64	Th0	IFNG	1	3	Th1	1
64	Th0	GATA3	1	64	Th0	0
64	Th0	IL2	1	8	Th0	0
64	Th0	IL4	1	0	Th0	0
64	Th0	RORGT	1	64	Th0	0
64	Th0	IL21	0	0	Th0	0
64	Th0	FOXP3	1	64	Th0	0
64	Th0	TGFB	1	64	Th0	0
64	Th0	IL10	1	0	Th0	0
64	Th0	IL12e	1	64	Th0	0
64	Th0	IFNGe	1	64	Th0	0
64	Th0	IL2e	1	64	Th0	0
64	Th0	IL4e	1	64	Th0	0
64	Th0	IL21e	1	64	Th0	0
64	Th0	TGFBe	1	64	Th0	0
64	Th0	IL10e	1	0	Th0	0
64	Th0	IL27e	1	64	Th0	0
64	Th0	INSULIN	1	64	Th0	0
256	TGFB+	TBET	1	257	Th1R	1
256	TGFB+	IFNG	1	257	Th1R	1
256	TGFB+	GATA3	1	256	TGFB+	0
256	TGFB+	IL2	1	256	TGFB+	0
256	TGFB+	IL4	1	256	TGFB+	0
256	TGFB+	RORGT	1	64	Th0	1
256	TGFB+	IL21	1	64	Th0	1
256	TGFB+	FOXP3	1	256	TGFB+	0
256	TGFB+	TGFB	0	0	Th0	1
256	TGFB+	IL10	1	768	IL10+TGFB+	1
256	TGFB+	IL12e	1	257	Th1R	1
256	TGFB+	IFNGe	1	257	Th1R	1
256	TGFB+	IL2e	1	256	TGFB+	0
256	TGFB+	IL4e	1	256	TGFB+	0
256	TGFB+	IL21e	1	64	Th0	1
256	TGFB+	TGFBe	1	256	TGFB+	0
256	TGFB+	IL10e	1	768	IL10+TGFB+	1
256	TGFB+	IL27e	1	256	TGFB+	0
256	TGFB+	INSULIN	1	256	TGFB+	0
257	Th1R	TBET	0	256	TGFB+	1
257	Th1R	IFNG	1	257	Th1R	0
257	Th1R	GATA3	1	256	TGFB+	1
257	Th1R	IL2	1	257	Th1R	0
257	Th1R	IL4	1	256	TGFB+	1
257	Th1R	RORGT	1	64	Th0	1
257	Th1R	IL21	1	64	Th0	1
257	Th1R	FOXP3	1	257	Th1R	0
257	Th1R	TGFB	0	3	Th1	1
257	Th1R	IL10	1	769	Th1R	0
257	Th1R	IL12e	1	257	Th1R	0
257	Th1R	IFNGe	1	257	Th1R	0
257	Th1R	IL2e	1	257	Th1R	0
257	Th1R	IL4e	1	256	TGFB+	1
257	Th1R	IL21e	1	64	Th0	1
257	Th1R	TGFBe	1	257	Th1R	0
257	Th1R	IL10e	1	769	Th1R	0
257	Th1R	IL27e	1	257	Th1R	0
257	Th1R	INSULIN	1	257	Th1R	0
516	Th2R	TBET	1	3	Th1	1
516	Th2R	IFNG	1	3	Th1	1
516	Th2R	GATA3	0	0	Th0	1
516	Th2R	IL2	1	532	Th2R	0
516	Th2R	IL4	1	532	Th2R	0
516	Th2R	RORGT	1	516	Th2R	0
516	Th2R	IL21	1	0	Th0	1
516	Th2R	FOXP3	1	768	IL10+TGFB+	1
516	Th2R	TGFB	1	768	IL10+TGFB+	1
516	Th2R	IL10	0	4	GATA3+	1
516	Th2R	IL12e	1	516	Th2R	0
516	Th2R	IFNGe	1	516	Th2R	0
516	Th2R	IL2e	1	516	Th2R	0
516	Th2R	IL4e	1	532	Th2R	0
516	Th2R	IL21e	1	516	Th2R	0
516	Th2R	TGFBe	1	768	IL10+TGFB+	1
516	Th2R	IL10e	1	516	Th2R	0
516	Th2R	IL27e	1	516	Th2R	0
516	Th2R	INSULIN	1	4	GATA3+	1
532	Th2R	TBET	1	3	Th1	1
532	Th2R	IFNG	1	3	Th1	1
532	Th2R	GATA3	0	0	Th0	1
532	Th2R	IL2	1	532	Th2R	0
532	Th2R	IL4	0	516	Th2R	0
532	Th2R	RORGT	1	532	Th2R	0
532	Th2R	IL21	1	0	Th0	1
532	Th2R	FOXP3	1	768	IL10+TGFB+	1
532	Th2R	TGFB	1	768	IL10+TGFB+	1
532	Th2R	IL10	0	20	Th2	1
532	Th2R	IL12e	1	532	Th2R	0
532	Th2R	IFNGe	1	532	Th2R	0
532	Th2R	IL2e	1	532	Th2R	0
532	Th2R	IL4e	1	532	Th2R	0
532	Th2R	IL21e	1	532	Th2R	0
532	Th2R	TGFBe	1	768	IL10+TGFB+	1
532	Th2R	IL10e	1	532	Th2R	0
532	Th2R	IL27e	1	532	Th2R	0
532	Th2R	INSULIN	1	20	Th2	1
769	Th1R	TBET	0	768	IL10+TGFB+	1
769	Th1R	IFNG	1	769	Th1R	0
769	Th1R	GATA3	1	768	IL10+TGFB+	1
769	Th1R	IL2	1	769	Th1R	0
769	Th1R	IL4	1	768	IL10+TGFB+	1
769	Th1R	RORGT	1	769	Th1R	0
769	Th1R	IL21	1	0	Th0	1
769	Th1R	FOXP3	1	769	Th1R	0
769	Th1R	TGFB	0	3	Th1	1
769	Th1R	IL10	0	257	Th1R	0
769	Th1R	IL12e	1	769	Th1R	0
769	Th1R	IFNGe	1	769	Th1R	0
769	Th1R	IL2e	1	769	Th1R	0
769	Th1R	IL4e	1	768	IL10+TGFB+	1
769	Th1R	IL21e	1	769	Th1R	0
769	Th1R	TGFBe	1	769	Th1R	0
769	Th1R	IL10e	1	769	Th1R	0
769	Th1R	IL27e	1	769	Th1R	0
769	Th1R	INSULIN	1	257	Th1R	0
768	IL10+TGFB+	TBET	1	769	Th1R	1
768	IL10+TGFB+	IFNG	1	769	Th1R	1
768	IL10+TGFB+	GATA3	1	768	IL10+TGFB+	0
768	IL10+TGFB+	IL2	1	768	IL10+TGFB+	0
768	IL10+TGFB+	IL4	1	768	IL10+TGFB+	0
768	IL10+TGFB+	RORGT	1	768	IL10+TGFB+	0
768	IL10+TGFB+	IL21	1	0	Th0	1
768	IL10+TGFB+	FOXP3	1	768	IL10+TGFB+	0
768	IL10+TGFB+	TGFB	0	0	Th0	1
768	IL10+TGFB+	IL10	0	256	TGFB+	1
768	IL10+TGFB+	IL12e	1	768	IL10+TGFB+	0
768	IL10+TGFB+	IFNGe	1	768	IL10+TGFB+	0
768	IL10+TGFB+	IL2e	1	768	IL10+TGFB+	0
768	IL10+TGFB+	IL4e	1	768	IL10+TGFB+	0
768	IL10+TGFB+	IL21e	1	768	IL10+TGFB+	0
768	IL10+TGFB+	TGFBe	1	768	IL10+TGFB+	0
768	IL10+TGFB+	IL10e	1	768	IL10+TGFB+	0
768	IL10+TGFB+	IL27e	1	768	IL10+TGFB+	0
768	IL10+TGFB+	INSULIN	1	256	TGFB+	1

## Sheet: proTh1
ini.state	ini.label	per.node	per.value	fin.state	fin.label	transition
3075	Th1	TBET	0	3075	Th1	0		TBET	6
3075	Th1	IFNG	0	3075	Th1	0		IFNG	6
3075	Th1	GATA3	1	3075	Th1	0		GATA3	5
3075	Th1	IL2	1	3075	Th1	0		IL2	1
3075	Th1	IL4	1	3075	Th1	0		IL4	4
3075	Th1	RORGT	1	3075	Th1	0		RORGT	0
3075	Th1	IL21	1	3136	Th0	1		IL21	9
3075	Th1	FOXP3	1	3331	Th1R	1		FOXP3	5
3075	Th1	TGFB	1	3331	Th1R	1		TGFB	8
3075	Th1	IL10	1	3075	Th1	0		IL10	6
3075	Th1	IL12e	0	3075	Th1	0		IL12e	0
3075	Th1	IFNGe	0	3075	Th1	0		IFNGe	0
3075	Th1	IL2e	1	3075	Th1	0		IL2e	0
3075	Th1	IL4e	1	3075	Th1	0		IL4e	1
3075	Th1	IL21e	1	3075	Th1	0		IL21e	0
3075	Th1	TGFBe	1	3331	Th1R	1		TGFBe	5
3075	Th1	IL10e	1	3075	Th1	0		IL10e	3
3075	Th1	IL27e	1	3075	Th1	0		IL27e	0
3075	Th1	INSULIN	1	3075	Th1	0		INSULIN	3
3092	Th2	TBET	1	3075	Th1	1
3092	Th2	IFNG	1	3075	Th1	1
3092	Th2	GATA3	0	3075	Th1	1
3092	Th2	IL2	1	3100	Th2	0
3092	Th2	IL4	0	3075	Th1	1
3092	Th2	RORGT	1	3092	Th2	0
3092	Th2	IL21	1	3136	Th0	1
3092	Th2	FOXP3	1	3331	Th1R	1
3092	Th2	TGFB	1	3331	Th1R	1
3092	Th2	IL10	1	3604	Th2R	1
3092	Th2	IL12e	0	3092	Th2	0
3092	Th2	IFNGe	0	3092	Th2	0
3092	Th2	IL2e	1	3100	Th2	0
3092	Th2	IL4e	1	3092	Th2	0
3092	Th2	IL21e	1	3092	Th2	0
3092	Th2	TGFBe	1	3331	Th1R	1
3092	Th2	IL10e	1	3604	Th2R	1
3092	Th2	IL27e	1	3092	Th2	0
3092	Th2	INSULIN	1	3092	Th2	0
3100	Th2	TBET	1	3075	Th1	1
3100	Th2	IFNG	1	3075	Th1	1
3100	Th2	GATA3	0	3075	Th1	1
3100	Th2	IL2	0	3092	Th2	0
3100	Th2	IL4	0	3075	Th1	1
3100	Th2	RORGT	1	3100	Th2	0
3100	Th2	IL21	1	3136	Th0	1
3100	Th2	FOXP3	1	3331	Th1R	1
3100	Th2	TGFB	1	3331	Th1R	1
3100	Th2	IL10	1	3604	Th2R	1
3100	Th2	IL12e	0	3100	Th2	0
3100	Th2	IFNGe	0	3100	Th2	0
3100	Th2	IL2e	1	3100	Th2	0
3100	Th2	IL4e	1	3100	Th2	0
3100	Th2	IL21e	1	3100	Th2	0
3100	Th2	TGFBe	1	3331	Th1R	1
3100	Th2	IL10e	1	3604	Th2R	1
3100	Th2	IL27e	1	3100	Th2	0
3100	Th2	INSULIN	1	3100	Th2	0
3136	Th0	TBET	1	3136	Th0	0
3136	Th0	IFNG	1	3075	Th1	1
3136	Th0	GATA3	1	3136	Th0	0
3136	Th0	IL2	1	3075	Th1	1
3136	Th0	IL4	1	3075	Th1	1
3136	Th0	RORGT	1	3136	Th0	0
3136	Th0	IL21	0	3075	Th1	1
3136	Th0	FOXP3	1	3136	Th0	0
3136	Th0	TGFB	1	3136	Th0	0
3136	Th0	IL10	1	3075	Th1	1
3136	Th0	IL12e	0	3136	Th0	0
3136	Th0	IFNGe	0	3136	Th0	0
3136	Th0	IL2e	1	3136	Th0	0
3136	Th0	IL4e	1	3136	Th0	0
3136	Th0	IL21e	1	3136	Th0	0
3136	Th0	TGFBe	1	3136	Th0	0
3136	Th0	IL10e	1	3075	Th1	1
3136	Th0	IL27e	1	3136	Th0	0
3136	Th0	INSULIN	1	3136	Th0	0
3331	Th1R	TBET	0	3331	Th1R	0
3331	Th1R	IFNG	0	3331	Th1R	0
3331	Th1R	GATA3	1	3331	Th1R	0
3331	Th1R	IL2	1	3331	Th1R	0
3331	Th1R	IL4	1	3331	Th1R	0
3331	Th1R	RORGT	1	3331	Th1R	0
3331	Th1R	IL21	1	3136	Th0	1
3331	Th1R	FOXP3	1	3331	Th1R	0
3331	Th1R	TGFB	0	3075	Th1	1
3331	Th1R	IL10	1	3841	Th1R	0
3331	Th1R	IL12e	0	3331	Th1R	0
3331	Th1R	IFNGe	0	3331	Th1R	0
3331	Th1R	IL2e	1	3331	Th1R	0
3331	Th1R	IL4e	1	3331	Th1R	0
3331	Th1R	IL21e	1	3331	Th1R	0
3331	Th1R	TGFBe	1	3331	Th1R	0
3331	Th1R	IL10e	1	3841	Th1R	0
3331	Th1R	IL27e	1	3331	Th1R	0
3331	Th1R	INSULIN	1	3331	Th1R	0
3588	Th2R	TBET	1	3075	Th1	1
3588	Th2R	IFNG	1	3075	Th1	1
3588	Th2R	GATA3	0	3075	Th1	1
3588	Th2R	IL2	1	3604	Th2R	0
3588	Th2R	IL4	1	3604	Th2R	0
3588	Th2R	RORGT	1	3588	Th2R	0
3588	Th2R	IL21	1	3075	Th1	1
3588	Th2R	FOXP3	1	3840	IL10+TGFB+	1
3588	Th2R	TGFB	1	3840	IL10+TGFB+	1
3588	Th2R	IL10	0	3075	Th1	1
3588	Th2R	IL12e	0	3588	Th2R	0
3588	Th2R	IFNGe	0	3588	Th2R	0
3588	Th2R	IL2e	1	3588	Th2R	0
3588	Th2R	IL4e	1	3604	Th2R	0
3588	Th2R	IL21e	1	3588	Th2R	0
3588	Th2R	TGFBe	1	3840	IL10+TGFB+	1
3588	Th2R	IL10e	1	3588	Th2R	0
3588	Th2R	IL27e	1	3588	Th2R	0
3588	Th2R	INSULIN	1	3075	Th1	1
3604	Th2R	TBET	1	3075	Th1	1
3604	Th2R	IFNG	1	3075	Th1	1
3604	Th2R	GATA3	0	3075	Th1	1
3604	Th2R	IL2	1	3604	Th2R	0
3604	Th2R	IL4	0	3588	Th2R	0
3604	Th2R	RORGT	1	3604	Th2R	0
3604	Th2R	IL21	1	3075	Th1	1
3604	Th2R	FOXP3	1	3840	IL10+TGFB+	1
3604	Th2R	TGFB	1	3840	IL10+TGFB+	1
3604	Th2R	IL10	0	3092	Th2	1
3604	Th2R	IL12e	0	3604	Th2R	0
3604	Th2R	IFNGe	0	3604	Th2R	0
3604	Th2R	IL2e	1	3604	Th2R	0
3604	Th2R	IL4e	1	3604	Th2R	0
3604	Th2R	IL21e	1	3604	Th2R	0
3604	Th2R	TGFBe	1	3840	IL10+TGFB+	1
3604	Th2R	IL10e	1	3604	Th2R	0
3604	Th2R	IL27e	1	3604	Th2R	0
3604	Th2R	INSULIN	1	3092	Th2	1
3841	Th1R	TBET	0	3840	IL10+TGFB+	1
3841	Th1R	IFNG	1	3841	Th1R	0
3841	Th1R	GATA3	1	3840	IL10+TGFB+	1
3841	Th1R	IL2	1	3841	Th1R	0
3841	Th1R	IL4	1	3840	IL10+TGFB+	1
3841	Th1R	RORGT	1	3841	Th1R	0
3841	Th1R	IL21	1	3075	Th1	1
3841	Th1R	FOXP3	1	3841	Th1R	0
3841	Th1R	TGFB	0	3075	Th1	1
3841	Th1R	IL10	0	3331	Th1R	0
3841	Th1R	IL12e	0	3841	Th1R	0
3841	Th1R	IFNGe	0	3841	Th1R	0
3841	Th1R	IL2e	1	3841	Th1R	0
3841	Th1R	IL4e	1	3840	IL10+TGFB+	1
3841	Th1R	IL21e	1	3841	Th1R	0
3841	Th1R	TGFBe	1	3841	Th1R	0
3841	Th1R	IL10e	1	3841	Th1R	0
3841	Th1R	IL27e	1	3841	Th1R	0
3841	Th1R	INSULIN	1	3331	Th1R	0
3840	IL10+TGFB+	TBET	1	3841	Th1R	1
3840	IL10+TGFB+	IFNG	1	3841	Th1R	1
3840	IL10+TGFB+	GATA3	1	3840	IL10+TGFB+	0
3840	IL10+TGFB+	IL2	1	3840	IL10+TGFB+	0
3840	IL10+TGFB+	IL4	1	3840	IL10+TGFB+	0
3840	IL10+TGFB+	RORGT	1	3840	IL10+TGFB+	0
3840	IL10+TGFB+	IL21	1	3075	Th1	1
3840	IL10+TGFB+	FOXP3	1	3840	IL10+TGFB+	0
3840	IL10+TGFB+	TGFB	0	3075	Th1	1
3840	IL10+TGFB+	IL10	0	3331	Th1R	1
3840	IL10+TGFB+	IL12e	0	3840	IL10+TGFB+	0
3840	IL10+TGFB+	IFNGe	0	3840	IL10+TGFB+	0
3840	IL10+TGFB+	IL2e	1	3840	IL10+TGFB+	0
3840	IL10+TGFB+	IL4e	1	3840	IL10+TGFB+	0
3840	IL10+TGFB+	IL21e	1	3840	IL10+TGFB+	0
3840	IL10+TGFB+	TGFBe	1	3840	IL10+TGFB+	0
3840	IL10+TGFB+	IL10e	1	3840	IL10+TGFB+	0
3840	IL10+TGFB+	IL27e	1	3840	IL10+TGFB+	0
3840	IL10+TGFB+	INSULIN	1	3331	Th1R	1

## Sheet: proTh2
ini.state	ini.label	per.node	per.value	fin.state	fin.label	transition
12316	Th2	TBET	1	12316	Th2	0		TBET	1
12316	Th2	IFNG	1	12291	Th1	1		IFNG	7
12316	Th2	GATA3	0	12316	Th2	0		GATA3	2
12316	Th2	IL2	0	12316	Th2	0		IL2	4
12316	Th2	IL4	0	12316	Th2	0		IL4	2
12316	Th2	RORGT	1	12316	Th2	0		RORGT	3
12316	Th2	IL21	1	12352	Th0	1		IL21	9
12316	Th2	FOXP3	1	12696	iTreg	1		FOXP3	6
12316	Th2	TGFB	1	12696	iTreg	1		TGFB	6
12316	Th2	IL10	1	12820	Th2R	1		IL10	5
12316	Th2	IL12e	1	12316	Th2	0		IL12e	0
12316	Th2	IFNGe	1	12316	Th2	0		IFNGe	0
12316	Th2	IL2e	0	12316	Th2	0		IL2e	1
12316	Th2	IL4e	0	12316	Th2	0		IL4e	0
12316	Th2	IL21e	1	12316	Th2	0		IL21e	0
12316	Th2	TGFBe	1	12696	iTreg	1		TGFBe	3
12316	Th2	IL10e	1	12820	Th2R	1		IL10e	3
12316	Th2	IL27e	1	12316	Th2	0		IL27e	0
12316	Th2	INSULIN	1	12316	Th2	0		INSULIN	2
12291	Th1	TBET	0	12291	Th1	0
12291	Th1	IFNG	0	12316	Th2	1
12291	Th1	GATA3	1	12316	Th2	1
12291	Th1	IL2	1	12291	Th1	0
12291	Th1	IL4	1	12316	Th2	1
12291	Th1	RORGT	1	12291	Th1	0
12291	Th1	IL21	1	12352	Th0	1
12291	Th1	FOXP3	1	12696	iTreg	1
12291	Th1	TGFB	1	12696	iTreg	1
12291	Th1	IL10	1	12316	Th2	1
12291	Th1	IL12e	1	12291	Th1	0
12291	Th1	IFNGe	1	12291	Th1	0
12291	Th1	IL2e	0	12291	Th1	0
12291	Th1	IL4e	0	12291	Th1	0
12291	Th1	IL21e	1	12291	Th1	0
12291	Th1	TGFBe	1	12696	iTreg	1
12291	Th1	IL10e	1	12316	Th2	1
12291	Th1	IL27e	1	12291	Th1	0
12291	Th1	INSULIN	1	12291	Th1	0
12352	Th0	TBET	1	12352	Th0	0
12352	Th0	IFNG	1	12291	Th1	1
12352	Th0	GATA3	1	12352	Th0	0
12352	Th0	IL2	1	12316	Th2	1
12352	Th0	IL4	1	12316	Th2	1
12352	Th0	RORGT	1	12352	Th0	0
12352	Th0	IL21	0	12316	Th2	1
12352	Th0	FOXP3	1	12352	Th0	0
12352	Th0	TGFB	1	12352	Th0	0
12352	Th0	IL10	1	12316	Th2	1
12352	Th0	IL12e	1	12352	Th0	0
12352	Th0	IFNGe	1	12352	Th0	0
12352	Th0	IL2e	0	12352	Th0	0
12352	Th0	IL4e	0	12352	Th0	0
12352	Th0	IL21e	1	12352	Th0	0
12352	Th0	TGFBe	1	12352	Th0	0
12352	Th0	IL10e	1	12316	Th2	1
12352	Th0	IL27e	1	12352	Th0	0
12352	Th0	INSULIN	1	12352	Th0	0
12696	iTreg	TBET	1	12696	iTreg	0
12696	iTreg	IFNG	1	12696	iTreg	0
12696	iTreg	GATA3	1	12696	iTreg	0
12696	iTreg	IL2	0	12696	iTreg	0
12696	iTreg	IL4	0	12696	iTreg	0
12696	iTreg	RORGT	1	12696	iTreg	0
12696	iTreg	IL21	1	12352	Th0	1
12696	iTreg	FOXP3	0	12696	iTreg	0
12696	iTreg	TGFB	0	12696	iTreg	0
12696	iTreg	IL10	1	13208	iTreg	0
12696	iTreg	IL12e	1	12696	iTreg	0
12696	iTreg	IFNGe	1	12696	iTreg	0
12696	iTreg	IL2e	0	12696	iTreg	0
12696	iTreg	IL4e	0	12696	iTreg	0
12696	iTreg	IL21e	1	12696	iTreg	0
12696	iTreg	TGFBe	1	12696	iTreg	0
12696	iTreg	IL10e	1	13208	iTreg	0
12696	iTreg	IL27e	1	12696	iTreg	0
12696	iTreg	INSULIN	1	12696	iTreg	0
12820	Th2R	TBET	1	12316	Th2	1
12820	Th2R	IFNG	1	12316	Th2	1
12820	Th2R	GATA3	0	12316	Th2	1
12820	Th2R	IL2	1	12820	Th2R	0
12820	Th2R	IL4	0	12820	Th2R	0
12820	Th2R	RORGT	1	12820	Th2R	0
12820	Th2R	IL21	1	12316	Th2	1
12820	Th2R	FOXP3	1	13208	iTreg	1
12820	Th2R	TGFB	1	13072	IL10+TGFB+	1
12820	Th2R	IL10	0	12316	Th2	1
12820	Th2R	IL12e	1	12820	Th2R	0
12820	Th2R	IFNGe	1	12820	Th2R	0
12820	Th2R	IL2e	0	12820	Th2R	0
12820	Th2R	IL4e	0	12820	Th2R	0
12820	Th2R	IL21e	1	12820	Th2R	0
12820	Th2R	TGFBe	1	13072	IL10+TGFB+	1
12820	Th2R	IL10e	1	12820	Th2R	0
12820	Th2R	IL27e	1	12820	Th2R	0
12820	Th2R	INSULIN	1	12316	Th2	1
13072	IL10+TGFB+	TBET	1	13072	IL10+TGFB+	0
13072	IL10+TGFB+	IFNG	1	13072	IL10+TGFB+	0
13072	IL10+TGFB+	GATA3	1	13072	IL10+TGFB+	0
13072	IL10+TGFB+	IL2	1	13208	iTreg	1
13072	IL10+TGFB+	IL4	0	13072	IL10+TGFB+	0
13072	IL10+TGFB+	RORGT	1	13072	IL10+TGFB+	0
13072	IL10+TGFB+	IL21	1	12316	Th2	1
13072	IL10+TGFB+	FOXP3	1	13208	iTreg	1
13072	IL10+TGFB+	TGFB	0	12316	Th2	1
13072	IL10+TGFB+	IL10	0	12696	iTreg	1
13072	IL10+TGFB+	IL12e	1	13072	IL10+TGFB+	0
13072	IL10+TGFB+	IFNGe	1	13072	IL10+TGFB+	0
13072	IL10+TGFB+	IL2e	0	13072	IL10+TGFB+	0
13072	IL10+TGFB+	IL4e	0	13072	IL10+TGFB+	0
13072	IL10+TGFB+	IL21e	1	13072	IL10+TGFB+	0
13072	IL10+TGFB+	TGFBe	1	13072	IL10+TGFB+	0
13072	IL10+TGFB+	IL10e	1	13072	IL10+TGFB+	0
13072	IL10+TGFB+	IL27e	1	13072	IL10+TGFB+	0
13072	IL10+TGFB+	INSULIN	1	12696	iTreg	1
13208	iTreg	TBET	1	13208	iTreg	0
13208	iTreg	IFNG	1	13072	IL10+TGFB+	1
13208	iTreg	GATA3	1	13208	iTreg	0
13208	iTreg	IL2	0	13072	IL10+TGFB+	1
13208	iTreg	IL4	0	13208	iTreg	0
13208	iTreg	RORGT	1	13072	IL10+TGFB+	1
13208	iTreg	IL21	1	12316	Th2	1
13208	iTreg	FOXP3	0	13072	IL10+TGFB+	1
13208	iTreg	TGFB	0	12696	iTreg	0
13208	iTreg	IL10	0	12696	iTreg	0
13208	iTreg	IL12e	1	13208	iTreg	0
13208	iTreg	IFNGe	1	13208	iTreg	0
13208	iTreg	IL2e	0	13080/13200	iTreg	0
13208	iTreg	IL4e	0	13208	iTreg	0
13208	iTreg	IL21e	1	13208	iTreg	0
13208	iTreg	TGFBe	1	13208	iTreg	0
13208	iTreg	IL10e	1	13208	iTreg	0
13208	iTreg	IL27e	1	13208	iTreg	0
13208	iTreg	INSULIN	1	12696	iTreg	0
13080/13200	iTreg	TBET	1	13080/13200	iTreg	0
13080/13200	iTreg	IFNG	1	13072	IL10+TGFB+	1
13080/13200	iTreg	GATA3	1	13080/13200	iTreg	0
13080/13200	iTreg	IL2	0	13072	IL10+TGFB+	1
13080/13200	iTreg	IL4	0	13080/13200	iTreg	0
13080/13200	iTreg	RORGT	1	13072	IL10+TGFB+	1
13080/13200	iTreg	IL21	1	12316	Th2	1
13080/13200	iTreg	FOXP3	1	13208	iTreg	0
13080/13200	iTreg	TGFB	0	12316	Th2	1
13080/13200	iTreg	IL10	0	12696	iTreg	0
13080/13200	iTreg	IL12e	1	13080/13200	iTreg	0
13080/13200	iTreg	IFNGe	1	13080/13200	iTreg	0
13080/13200	iTreg	IL2e	0	13080/13200	iTreg	0
13080/13200	iTreg	IL4e	0	13080/13200	iTreg	0
13080/13200	iTreg	IL21e	1	13080/13200	iTreg	0
13080/13200	iTreg	TGFBe	1	13080/13200	iTreg	0
13080/13200	iTreg	IL10e	1	13080/13200	iTreg	0
13080/13200	iTreg	IL27e	1	13080/13200	iTreg	0
13080/13200	iTreg	INSULIN	1	12696	iTreg	0
13080/13200	iTreg	TBET	1	13080/13200	iTreg	0
13080/13200	iTreg	IFNG	1	13072	IL10+TGFB+	1
13080/13200	iTreg	GATA3	1	13080/13200	iTreg	0
13080/13200	iTreg	IL2	1	13208	iTreg	0
13080/13200	iTreg	IL4	0	13080/13200	iTreg	0
13080/13200	iTreg	RORGT	1	13072	IL10+TGFB+	1
13080/13200	iTreg	IL21	1	12316	Th2	1
13080/13200	iTreg	FOXP3	0	13072	IL10+TGFB+	1
13080/13200	iTreg	TGFB	0	12316	Th2	1
13080/13200	iTreg	IL10	0	12696	iTreg	0
13080/13200	iTreg	IL12e	1	13080/13200	iTreg	0
13080/13200	iTreg	IFNGe	1	13080/13200	iTreg	0
13080/13200	iTreg	IL2e	0	13072	IL10+TGFB+	1
13080/13200	iTreg	IL4e	0	13080/13200	iTreg	0
13080/13200	iTreg	IL21e	1	13080/13200	iTreg	0
13080/13200	iTreg	TGFBe	1	13080/13200	iTreg	0
13080/13200	iTreg	IL10e	1	13080/13200	iTreg	0
13080/13200	iTreg	IL27e	1	13080/13200	iTreg	0
13080/13200	iTreg	INSULIN	1	12696	iTreg	0

## Sheet: proTh17
ini.state	ini.label	per.node	per.value	fin.state	fin.label	transition
12316	Th2	TBET	1	12316	Th2	0		TBET	1
12316	Th2	IFNG	1	12291	Th1	1		IFNG	7
12316	Th2	GATA3	0	12316	Th2	0		GATA3	2
12316	Th2	IL2	0	12316	Th2	0		IL2	4
12316	Th2	IL4	0	12316	Th2	0		IL4	2
12316	Th2	RORGT	1	12316	Th2	0		RORGT	3
12316	Th2	IL21	1	12352	Th0	1		IL21	9
12316	Th2	FOXP3	1	12696	iTreg	1		FOXP3	6
12316	Th2	TGFB	1	12696	iTreg	1		TGFB	6
12316	Th2	IL10	1	12820	Th2R	1		IL10	5
12316	Th2	IL12e	1	12316	Th2	0		IL12e	0
12316	Th2	IFNGe	1	12316	Th2	0		IFNGe	0
12316	Th2	IL2e	0	12316	Th2	0		IL2e	1
12316	Th2	IL4e	0	12316	Th2	0		IL4e	0
12316	Th2	IL21e	1	12316	Th2	0		IL21e	0
12316	Th2	TGFBe	1	12696	iTreg	1		TGFBe	3
12316	Th2	IL10e	1	12820	Th2R	1		IL10e	3
12316	Th2	IL27e	1	12316	Th2	0		IL27e	0
12316	Th2	INSULIN	1	12316	Th2	0		INSULIN	2
12291	Th1	TBET	0	12291	Th1	0
12291	Th1	IFNG	0	12316	Th2	1
12291	Th1	GATA3	1	12316	Th2	1
12291	Th1	IL2	1	12291	Th1	0
12291	Th1	IL4	1	12316	Th2	1
12291	Th1	RORGT	1	12291	Th1	0
12291	Th1	IL21	1	12352	Th0	1
12291	Th1	FOXP3	1	12696	iTreg	1
12291	Th1	TGFB	1	12696	iTreg	1
12291	Th1	IL10	1	12316	Th2	1
12291	Th1	IL12e	1	12291	Th1	0
12291	Th1	IFNGe	1	12291	Th1	0
12291	Th1	IL2e	0	12291	Th1	0
12291	Th1	IL4e	0	12291	Th1	0
12291	Th1	IL21e	1	12291	Th1	0
12291	Th1	TGFBe	1	12696	iTreg	1
12291	Th1	IL10e	1	12316	Th2	1
12291	Th1	IL27e	1	12291	Th1	0
12291	Th1	INSULIN	1	12291	Th1	0
12352	Th0	TBET	1	12352	Th0	0
12352	Th0	IFNG	1	12291	Th1	1
12352	Th0	GATA3	1	12352	Th0	0
12352	Th0	IL2	1	12316	Th2	1
12352	Th0	IL4	1	12316	Th2	1
12352	Th0	RORGT	1	12352	Th0	0
12352	Th0	IL21	0	12316	Th2	1
12352	Th0	FOXP3	1	12352	Th0	0
12352	Th0	TGFB	1	12352	Th0	0
12352	Th0	IL10	1	12316	Th2	1
12352	Th0	IL12e	1	12352	Th0	0
12352	Th0	IFNGe	1	12352	Th0	0
12352	Th0	IL2e	0	12352	Th0	0
12352	Th0	IL4e	0	12352	Th0	0
12352	Th0	IL21e	1	12352	Th0	0
12352	Th0	TGFBe	1	12352	Th0	0
12352	Th0	IL10e	1	12316	Th2	1
12352	Th0	IL27e	1	12352	Th0	0
12352	Th0	INSULIN	1	12352	Th0	0
12696	iTreg	TBET	1	12696	iTreg	0
12696	iTreg	IFNG	1	12696	iTreg	0
12696	iTreg	GATA3	1	12696	iTreg	0
12696	iTreg	IL2	0	12696	iTreg	0
12696	iTreg	IL4	0	12696	iTreg	0
12696	iTreg	RORGT	1	12696	iTreg	0
12696	iTreg	IL21	1	12352	Th0	1
12696	iTreg	FOXP3	0	12696	iTreg	0
12696	iTreg	TGFB	0	12696	iTreg	0
12696	iTreg	IL10	1	13208	iTreg	0
12696	iTreg	IL12e	1	12696	iTreg	0
12696	iTreg	IFNGe	1	12696	iTreg	0
12696	iTreg	IL2e	0	12696	iTreg	0
12696	iTreg	IL4e	0	12696	iTreg	0
12696	iTreg	IL21e	1	12696	iTreg	0
12696	iTreg	TGFBe	1	12696	iTreg	0
12696	iTreg	IL10e	1	13208	iTreg	0
12696	iTreg	IL27e	1	12696	iTreg	0
12696	iTreg	INSULIN	1	12696	iTreg	0
12820	Th2R	TBET	1	12316	Th2	1
12820	Th2R	IFNG	1	12316	Th2	1
12820	Th2R	GATA3	0	12316	Th2	1
12820	Th2R	IL2	1	12820	Th2R	0
12820	Th2R	IL4	0	12820	Th2R	0
12820	Th2R	RORGT	1	12820	Th2R	0
12820	Th2R	IL21	1	12316	Th2	1
12820	Th2R	FOXP3	1	13208	iTreg	1
12820	Th2R	TGFB	1	13072	IL10+TGFB+	1
12820	Th2R	IL10	0	12316	Th2	1
12820	Th2R	IL12e	1	12820	Th2R	0
12820	Th2R	IFNGe	1	12820	Th2R	0
12820	Th2R	IL2e	0	12820	Th2R	0
12820	Th2R	IL4e	0	12820	Th2R	0
12820	Th2R	IL21e	1	12820	Th2R	0
12820	Th2R	TGFBe	1	13072	IL10+TGFB+	1
12820	Th2R	IL10e	1	12820	Th2R	0
12820	Th2R	IL27e	1	12820	Th2R	0
12820	Th2R	INSULIN	1	12316	Th2	1
13072	IL10+TGFB+	TBET	1	13072	IL10+TGFB+	0
13072	IL10+TGFB+	IFNG	1	13072	IL10+TGFB+	0
13072	IL10+TGFB+	GATA3	1	13072	IL10+TGFB+	0
13072	IL10+TGFB+	IL2	1	13208	iTreg	1
13072	IL10+TGFB+	IL4	0	13072	IL10+TGFB+	0
13072	IL10+TGFB+	RORGT	1	13072	IL10+TGFB+	0
13072	IL10+TGFB+	IL21	1	12316	Th2	1
13072	IL10+TGFB+	FOXP3	1	13208	iTreg	1
13072	IL10+TGFB+	TGFB	0	12316	Th2	1
13072	IL10+TGFB+	IL10	0	12696	iTreg	1
13072	IL10+TGFB+	IL12e	1	13072	IL10+TGFB+	0
13072	IL10+TGFB+	IFNGe	1	13072	IL10+TGFB+	0
13072	IL10+TGFB+	IL2e	0	13072	IL10+TGFB+	0
13072	IL10+TGFB+	IL4e	0	13072	IL10+TGFB+	0
13072	IL10+TGFB+	IL21e	1	13072	IL10+TGFB+	0
13072	IL10+TGFB+	TGFBe	1	13072	IL10+TGFB+	0
13072	IL10+TGFB+	IL10e	1	13072	IL10+TGFB+	0
13072	IL10+TGFB+	IL27e	1	13072	IL10+TGFB+	0
13072	IL10+TGFB+	INSULIN	1	12696	iTreg	1
13208	iTreg	TBET	1	13208	iTreg	0
13208	iTreg	IFNG	1	13072	IL10+TGFB+	1
13208	iTreg	GATA3	1	13208	iTreg	0
13208	iTreg	IL2	0	13072	IL10+TGFB+	1
13208	iTreg	IL4	0	13208	iTreg	0
13208	iTreg	RORGT	1	13072	IL10+TGFB+	1
13208	iTreg	IL21	1	12316	Th2	1
13208	iTreg	FOXP3	0	13072	IL10+TGFB+	1
13208	iTreg	TGFB	0	12696	iTreg	0
13208	iTreg	IL10	0	12696	iTreg	0
13208	iTreg	IL12e	1	13208	iTreg	0
13208	iTreg	IFNGe	1	13208	iTreg	0
13208	iTreg	IL2e	0	13080/13200	iTreg	0
13208	iTreg	IL4e	0	13208	iTreg	0
13208	iTreg	IL21e	1	13208	iTreg	0
13208	iTreg	TGFBe	1	13208	iTreg	0
13208	iTreg	IL10e	1	13208	iTreg	0
13208	iTreg	IL27e	1	13208	iTreg	0
13208	iTreg	INSULIN	1	12696	iTreg	0
13080/13200	iTreg	TBET	1	13080/13200	iTreg	0
13080/13200	iTreg	IFNG	1	13072	IL10+TGFB+	1
13080/13200	iTreg	GATA3	1	13080/13200	iTreg	0
13080/13200	iTreg	IL2	0	13072	IL10+TGFB+	1
13080/13200	iTreg	IL4	0	13080/13200	iTreg	0
13080/13200	iTreg	RORGT	1	13072	IL10+TGFB+	1
13080/13200	iTreg	IL21	1	12316	Th2	1
13080/13200	iTreg	FOXP3	1	13208	iTreg	0
13080/13200	iTreg	TGFB	0	12316	Th2	1
13080/13200	iTreg	IL10	0	12696	iTreg	0
13080/13200	iTreg	IL12e	1	13080/13200	iTreg	0
13080/13200	iTreg	IFNGe	1	13080/13200	iTreg	0
13080/13200	iTreg	IL2e	0	13080/13200	iTreg	0
13080/13200	iTreg	IL4e	0	13080/13200	iTreg	0
13080/13200	iTreg	IL21e	1	13080/13200	iTreg	0
13080/13200	iTreg	TGFBe	1	13080/13200	iTreg	0
13080/13200	iTreg	IL10e	1	13080/13200	iTreg	0
13080/13200	iTreg	IL27e	1	13080/13200	iTreg	0
13080/13200	iTreg	INSULIN	1	12696	iTreg	0
13080/13200	iTreg	TBET	1	13080/13200	iTreg	0
13080/13200	iTreg	IFNG	1	13072	IL10+TGFB+	1
13080/13200	iTreg	GATA3	1	13080/13200	iTreg	0
13080/13200	iTreg	IL2	1	13208	iTreg	0
13080/13200	iTreg	IL4	0	13080/13200	iTreg	0
13080/13200	iTreg	RORGT	1	13072	IL10+TGFB+	1
13080/13200	iTreg	IL21	1	12316	Th2	1
13080/13200	iTreg	FOXP3	0	13072	IL10+TGFB+	1
13080/13200	iTreg	TGFB	0	12316	Th2	1
13080/13200	iTreg	IL10	0	12696	iTreg	0
13080/13200	iTreg	IL12e	1	13080/13200	iTreg	0
13080/13200	iTreg	IFNGe	1	13080/13200	iTreg	0
13080/13200	iTreg	IL2e	0	13072	IL10+TGFB+	1
13080/13200	iTreg	IL4e	0	13080/13200	iTreg	0
13080/13200	iTreg	IL21e	1	13080/13200	iTreg	0
13080/13200	iTreg	TGFBe	1	13080/13200	iTreg	0
13080/13200	iTreg	IL10e	1	13080/13200	iTreg	0
13080/13200	iTreg	IL27e	1	13080/13200	iTreg	0
13080/13200	iTreg	INSULIN	1	12696	iTreg	0

## Sheet: proiTreg
ini.state	ini.label	per.node	per.value	fin.state	fin.label	transition
37256	iTreg	TBET	1	37257	Th1R	1		TBET	12
37256	iTreg	IFNG	1	37257	Th1R	1		IFNG	8
37256	iTreg	GATA3	1	37256	iTreg	0		GATA3	7
37256	iTreg	IL2	0	37256	iTreg	0		IL2	5
37256	iTreg	IL4	1	37256	iTreg	0		IL4	8
37256	iTreg	RORGT	1	37256	iTreg	0		RORGT	4
37256	iTreg	IL21	1	37216	Th17	1		IL21	11
37256	iTreg	FOXP3	0	37256	iTreg	0		FOXP3	5
37256	iTreg	TGFB	0	37256	iTreg	0		TGFB	3
37256	iTreg	IL10	1	37768	iTreg	0		IL10	4
37256	iTreg	IL12e	1	37257	Th1R	1		IL12e	2
37256	iTreg	IFNGe	1	37257	Th1R	1		IFNGe	1
37256	iTreg	IL2e	0	37256	iTreg	0		IL2e	1
37256	iTreg	IL4e	1	37256	iTreg	0		IL4e	5
37256	iTreg	IL21e	1	37256	iTreg	0		IL21e	0
37256	iTreg	TGFBe	0	37256	iTreg	0		TGFBe	0
37256	iTreg	IL10e	1	37768	iTreg	0		IL10e	3
37256	iTreg	IL27e	1	37256	iTreg	0		IL27e	0
37256	iTreg	INSULIN	1	37256	iTreg	0		INSULIN	1
37257	Th1R	TBET	0	37256	iTreg	1
37257	Th1R	IFNG	1	37257	Th1R	0
37257	Th1R	GATA3	1	37256	iTreg	1
37257	Th1R	IL2	0	37257	Th1R	0
37257	Th1R	IL4	1	37256	iTreg	1
37257	Th1R	RORGT	1	37257	Th1R	0
37257	Th1R	IL21	1	37216	Th17	1
37257	Th1R	FOXP3	0	37257	Th1R	0
37257	Th1R	TGFB	0	37257	Th1R	0
37257	Th1R	IL10	1	37769	Th1R	0
37257	Th1R	IL12e	1	37257	Th1R	0
37257	Th1R	IFNGe	1	37257	Th1R	0
37257	Th1R	IL2e	0	37257	Th1R	0
37257	Th1R	IL4e	1	37256	iTreg	1
37257	Th1R	IL21e	1	37257	Th1R	0
37257	Th1R	TGFBe	0	37257	Th1R	0
37257	Th1R	IL10e	1	37769	Th1R	0
37257	Th1R	IL27e	1	37257	Th1R	0
37257	Th1R	INSULIN	1	37257	Th1R	0
37216	Th17	TBET	1	37216	Th17	0
37216	Th17	IFNG	1	37257	Th1R	1
37216	Th17	GATA3	1	37216	Th17	0
37216	Th17	IL2	1	37256	iTreg	1
37216	Th17	IL4	1	37256	iTreg	1
37216	Th17	RORGT	0	37216	Th17	0
37216	Th17	IL21	0	37256	iTreg	1
37216	Th17	FOXP3	1	37216	Th17	0
37216	Th17	TGFB	0	37216	Th17	0
37216	Th17	IL10	1	37632	IL10+TGFB+	1
37216	Th17	IL12e	1	37216	Th17	0
37216	Th17	IFNGe	1	37216	Th17	0
37216	Th17	IL2e	0	37216	Th17	0
37216	Th17	IL4e	1	37216	Th17	0
37216	Th17	IL21e	1	37216	Th17	0
37216	Th17	TGFBe	0	37216	Th17	0
37216	Th17	IL10e	1	37632	IL10+TGFB+	1
37216	Th17	IL27e	1	37216	Th17	0
37216	Th17	INSULIN	1	37216	Th17	0
37633	Th1R	TBET	0	37632	IL10+TGFB+	1
37633	Th1R	IFNG	1	37633	Th1R	0
37633	Th1R	GATA3	1	37632	IL10+TGFB+	1
37633	Th1R	IL2	1	37769	Th1R	0
37633	Th1R	IL4	1	37632	IL10+TGFB+	1
37633	Th1R	RORGT	1	37633	Th1R	0
37633	Th1R	IL21	1	37632	IL10+TGFB+	1
37633	Th1R	FOXP3	1	37769	Th1R	0
37633	Th1R	TGFB	0	37257	Th1R	0
37633	Th1R	IL10	0	37257	Th1R	0
37633	Th1R	IL12e	1	37633	Th1R	0
37633	Th1R	IFNGe	1	37633	Th1R	0
37633	Th1R	IL2e	0	37633	Th1R	0
37633	Th1R	IL4e	1	37632	IL10+TGFB+	1
37633	Th1R	IL21e	1	37633	Th1R	0
37633	Th1R	TGFBe	0	37633	Th1R	0
37633	Th1R	IL10e	1	37633	Th1R	0
37633	Th1R	IL27e	1	37633	Th1R	0
37633	Th1R	INSULIN	1	37257	Th1R	0
37632	IL10+TGFB+	TBET	1	37633	Th1R	1
37632	IL10+TGFB+	IFNG	1	37633	Th1R	1
37632	IL10+TGFB+	GATA3	1	37632	IL10+TGFB+	0
37632	IL10+TGFB+	IL2	1	37768	iTreg	1
37632	IL10+TGFB+	IL4	1	37632	IL10+TGFB+	0
37632	IL10+TGFB+	RORGT	1	37632	IL10+TGFB+	0
37632	IL10+TGFB+	IL21	1	37632	IL10+TGFB+	0
37632	IL10+TGFB+	FOXP3	1	37768	iTreg	1
37632	IL10+TGFB+	TGFB	0	37256	iTreg	1
37632	IL10+TGFB+	IL10	0	37256	iTreg	1
37632	IL10+TGFB+	IL12e	1	37632	IL10+TGFB+	0
37632	IL10+TGFB+	IFNGe	1	37632	IL10+TGFB+	0
37632	IL10+TGFB+	IL2e	0	37632	IL10+TGFB+	0
37632	IL10+TGFB+	IL4e	1	37632	IL10+TGFB+	0
37632	IL10+TGFB+	IL21e	1	37632	IL10+TGFB+	0
37632	IL10+TGFB+	TGFBe	0	37632	IL10+TGFB+	0
37632	IL10+TGFB+	IL10e	1	37632	IL10+TGFB+	0
37632	IL10+TGFB+	IL27e	1	37632	IL10+TGFB+	0
37632	IL10+TGFB+	INSULIN	1	37256	iTreg	1
37768	iTreg	TBET	1	37769	Th1R	1
37768	iTreg	IFNG	1	37633	Th1R	1
37768	iTreg	GATA3	1	37768	iTreg	0
37768	iTreg	IL2	0	37632	IL10+TGFB+	1
37768	iTreg	IL4	1	37768	iTreg	0
37768	iTreg	RORGT	1	37632	IL10+TGFB+	1
37768	iTreg	IL21	1	37632	IL10+TGFB+	1
37768	iTreg	FOXP3	0	37632	IL10+TGFB+	1
37768	iTreg	TGFB	0	37256	iTreg	0
37768	iTreg	IL10	0	37256	iTreg	0
37768	iTreg	IL12e	1	37768	iTreg	0
37768	iTreg	IFNGe	1	37768	iTreg	0
37768	iTreg	IL2e	0	37640/37760	iTreg	0
37768	iTreg	IL4e	1	37768	iTreg	0
37768	iTreg	IL21e	1	37768	iTreg	0
37768	iTreg	TGFBe	0	37768	iTreg	0
37768	iTreg	IL10e	1	37768	iTreg	0
37768	iTreg	IL27e	1	37768	iTreg	0
37768	iTreg	INSULIN	1	37256	iTreg	0
37769	Th1R	TBET	0	37768	iTreg	1
37769	Th1R	IFNG	1	37633	Th1R	0
37769	Th1R	GATA3	1	37768	iTreg	1
37769	Th1R	IL2	0	37633	Th1R	0
37769	Th1R	IL4	1	37768	iTreg	1
37769	Th1R	RORGT	1	37633	Th1R	0
37769	Th1R	IL21	1	37632	IL10+TGFB+	1
37769	Th1R	FOXP3	0	37633	Th1R	0
37769	Th1R	TGFB	0	37257	Th1R	0
37769	Th1R	IL10	0	37257	Th1R	0
37769	Th1R	IL12e	1	37769	Th1R	0
37769	Th1R	IFNGe	1	37769	Th1R	0
37769	Th1R	IL2e	0	37641/37761	Th1R	0
37769	Th1R	IL4e	1	37768	iTreg	1
37769	Th1R	IL21e	1	37769	Th1R	0
37769	Th1R	TGFBe	0	37769	Th1R	0
37769	Th1R	IL10e	1	37769	Th1R	0
37769	Th1R	IL27e	1	37769	Th1R	0
37769	Th1R	INSULIN	1	37257	Th1R	0
37152/37192	Th17	TBET	1	37256	iTreg	1
37152/37192	Th17	IFNG	1	37257	Th1R	1
37152/37192	Th17	GATA3	1	37256	iTreg	1
37152/37192	Th17	IL2	1	37256	iTreg	1
37152/37192	Th17	IL4	1	37256	iTreg	1
37152/37192	Th17	RORGT	0	37256	iTreg	1
37152/37192	Th17	IL21	1	37216	Th17	0
37152/37192	Th17	FOXP3	1	37256	iTreg	1
37152/37192	Th17	TGFB	0	37256	iTreg	1
37152/37192	Th17	IL10	1	37632	IL10+TGFB+	1
37152/37192	Th17	IL12e	1	37256	iTreg	1
37152/37192	Th17	IFNGe	1	37152/37192	Th17	0
37152/37192	Th17	IL2e	0	37216	Th17	0
37152/37192	Th17	IL4e	1	37152/37192	Th17	0
37152/37192	Th17	IL21e	1	37152/37192	Th17	0
37152/37192	Th17	TGFBe	0	37152/37192	Th17	0
37152/37192	Th17	IL10e	1	37632	IL10+TGFB+	1
37152/37192	Th17	IL27e	1	37152/37192	Th17	0
37152/37192	Th17	INSULIN	1	37152/37192	Th17	0
37152/37192	Th17	TBET	1	37257	Th1R	1
37152/37192	Th17	IFNG	1	37257	Th1R	1
37152/37192	Th17	GATA3	1	37256	iTreg	1
37152/37192	Th17	IL2	0	37216	Th17	0
37152/37192	Th17	IL4	1	37256	iTreg	1
37152/37192	Th17	RORGT	1	37152/37192	Th17	0
37152/37192	Th17	IL21	0	37256	iTreg	1
37152/37192	Th17	FOXP3	1	37256	iTreg	1
37152/37192	Th17	TGFB	0	37256	iTreg	1
37152/37192	Th17	IL10	1	37632	IL10+TGFB+	1
37152/37192	Th17	IL12e	1	37152/37192	Th17	0
37152/37192	Th17	IFNGe	1	37152/37192	Th17	0
37152/37192	Th17	IL2e	0	37152/37192	Th17	0
37152/37192	Th17	IL4e	1	37152/37192	Th17	0
37152/37192	Th17	IL21e	1	37152/37192	Th17	0
37152/37192	Th17	TGFBe	0	37152/37192	Th17	0
37152/37192	Th17	IL10e	1	37632	IL10+TGFB+	1
37152/37192	Th17	IL27e	1	37152/37192	Th17	0
37152/37192	Th17	INSULIN	1	37152/37192	Th17	0
37640/37760	iTreg	TBET	1	37641/37761	Th1R	1
37640/37760	iTreg	IFNG	1	37633	Th1R	1
37640/37760	iTreg	GATA3	1	37640/37760	iTreg	0
37640/37760	iTreg	IL2	0	37632	IL10+TGFB+	1
37640/37760	iTreg	IL4	1	37640/37760	iTreg	0
37640/37760	iTreg	RORGT	1	37632	IL10+TGFB+	1
37640/37760	iTreg	IL21	1	37632	IL10+TGFB+	1
37640/37760	iTreg	FOXP3	1	37768	iTreg	0
37640/37760	iTreg	TGFB	0	37256	iTreg	0
37640/37760	iTreg	IL10	0	37256	iTreg	0
37640/37760	iTreg	IL12e	1	37640/37760	iTreg	0
37640/37760	iTreg	IFNGe	1	37640/37760	iTreg	0
37640/37760	iTreg	IL2e	0	37640/37760	iTreg	0
37640/37760	iTreg	IL4e	1	37640/37760	iTreg	0
37640/37760	iTreg	IL21e	1	37640/37760	iTreg	0
37640/37760	iTreg	TGFBe	0	37640/37760	iTreg	0
37640/37760	iTreg	IL10e	1	37640/37760	iTreg	0
37640/37760	iTreg	IL27e	1	37640/37760	iTreg	0
37640/37760	iTreg	INSULIN	1	37256	iTreg	0
37640/37760	iTreg	TBET	1	37641/37761	Th1R	1
37640/37760	iTreg	IFNG	1	37633	Th1R	1
37640/37760	iTreg	GATA3	1	37640/37760	iTreg	0
37640/37760	iTreg	IL2	1	37768	iTreg	0
37640/37760	iTreg	IL4	1	37640/37760	iTreg	0
37640/37760	iTreg	RORGT	1	37632	IL10+TGFB+	1
37640/37760	iTreg	IL21	1	37632	IL10+TGFB+	1
37640/37760	iTreg	FOXP3	0	37632	IL10+TGFB+	1
37640/37760	iTreg	TGFB	0	37256	iTreg	0
37640/37760	iTreg	IL10	0	37256	iTreg	0
37640/37760	iTreg	IL12e	1	37640/37760	iTreg	0
37640/37760	iTreg	IFNGe	1	37640/37760	iTreg	0
37640/37760	iTreg	IL2e	0	37632	IL10+TGFB+	1
37640/37760	iTreg	IL4e	1	37640/37760	iTreg	0
37640/37760	iTreg	IL21e	1	37640/37760	iTreg	0
37640/37760	iTreg	TGFBe	0	37640/37760	iTreg	0
37640/37760	iTreg	IL10e	1	37640/37760	iTreg	0
37640/37760	iTreg	IL27e	1	37640/37760	iTreg	0
37640/37760	iTreg	INSULIN	1	37256	iTreg	0
37641/37761	Th1R	TBET	0	37640/37760	iTreg	1
37641/37761	Th1R	IFNG	1	37633	Th1R	0
37641/37761	Th1R	GATA3	1	37640/37760	iTreg	1
37641/37761	Th1R	IL2	0	37633	Th1R	0
37641/37761	Th1R	IL4	1	37640/37760	iTreg	1
37641/37761	Th1R	RORGT	1	37633	Th1R	0
37641/37761	Th1R	IL21	1	37632	IL10+TGFB+	1
37641/37761	Th1R	FOXP3	1	37769	Th1R	0
37641/37761	Th1R	TGFB	0	37257	Th1R	0
37641/37761	Th1R	IL10	0	37257	Th1R	0
37641/37761	Th1R	IL12e	1	37641/37761	Th1R	0
37641/37761	Th1R	IFNGe	1	37641/37761	Th1R	0
37641/37761	Th1R	IL2e	0	37641/37761	Th1R	0
37641/37761	Th1R	IL4e	1	37640/37760	iTreg	1
37641/37761	Th1R	IL21e	1	37641/37761	Th1R	0
37641/37761	Th1R	TGFBe	0	37641/37761	Th1R	0
37641/37761	Th1R	IL10e	1	37641/37761	Th1R	0
37641/37761	Th1R	IL27e	1	37641/37761	Th1R	0
37641/37761	Th1R	INSULIN	1	37257	Th1R	0
37641/37761	Th1R	TBET	0	37640/37760	iTreg	1
37641/37761	Th1R	IFNG	1	37633	Th1R	0
37641/37761	Th1R	GATA3	1	37640/37760	iTreg	1
37641/37761	Th1R	IL2	1	37769	Th1R	0
37641/37761	Th1R	IL4	1	37640/37760	iTreg	1
37641/37761	Th1R	RORGT	1	37633	Th1R	0
37641/37761	Th1R	IL21	1	37632	IL10+TGFB+	1
37641/37761	Th1R	FOXP3	0	37633	Th1R	0
37641/37761	Th1R	TGFB	0	37257	Th1R	0
37641/37761	Th1R	IL10	0	37257	Th1R	0
37641/37761	Th1R	IL12e	1	37641/37761	Th1R	0
37641/37761	Th1R	IFNGe	1	37641/37761	Th1R	0
37641/37761	Th1R	IL2e	0	37633	Th1R	0
37641/37761	Th1R	IL4e	1	37640/37760	iTreg	1
37641/37761	Th1R	IL21e	1	37641/37761	Th1R	0
37641/37761	Th1R	TGFBe	0	37641/37761	Th1R	0
37641/37761	Th1R	IL10e	1	37641/37761	Th1R	0
37641/37761	Th1R	IL27e	1	37641/37761	Th1R	0
37641/37761	Th1R	INSULIN	1	37257	Th1R	0

## Sheet: proIL10
ini.state	ini.label	per.node	per.value	fin.state	fin.label	transition
197120	IL10+	TBET	1	197121	Th1R	1		TBET	6
197120	IL10+	IFNG	1	197121	Th1R	1		IFNG	4
197120	IL10+	GATA3	1	197124	Th2R	1		GATA3	5
197120	IL10+	IL2	1	197120	IL10+	0		IL2	0
197120	IL10+	IL4	1	197120	IL10+	0		IL4	2
197120	IL10+	RORGT	1	197120	IL10+	0		RORGT	0
197120	IL10+	IL21	1	197120	IL10+	0		IL21	5
197120	IL10+	FOXP3	1	197376	IL10+TGFB+	1		FOXP3	3
197120	IL10+	TGFB	1	197376	IL10+TGFB+	1		TGFB	4
197120	IL10+	IL10	0	197120	IL10+	0		IL10	0
197120	IL10+	IL12e	1	197120	IL10+	0		IL12e	0
197120	IL10+	IFNGe	1	197120	IL10+	0		IFNGe	0
197120	IL10+	IL2e	1	197120	IL10+	0		IL2e	0
197120	IL10+	IL4e	1	197120	IL10+	0		IL4e	2
197120	IL10+	IL21e	1	197120	IL10+	0		IL21e	0
197120	IL10+	TGFBe	1	197376	IL10+TGFB+	1		TGFBe	3
197120	IL10+	IL10e	0	197120	IL10+	0		IL10e	0
197120	IL10+	IL27e	0	197120	IL10+	0		IL27e	0
197120	IL10+	INSULIN	1	197120	IL10+	0		INSULIN	0
197121	Th1R	TBET	0	197120	IL10+	1
197121	Th1R	IFNG	1	197121	Th1R	0
197121	Th1R	GATA3	1	197124	Th2R	1
197121	Th1R	IL2	1	197121	Th1R	0
197121	Th1R	IL4	1	197120	IL10+	1
197121	Th1R	RORGT	1	197121	Th1R	0
197121	Th1R	IL21	1	197120	IL10+	1
197121	Th1R	FOXP3	1	197377	Th1R	0
197121	Th1R	TGFB	1	197377	Th1R	0
197121	Th1R	IL10	0	197121	Th1R	0
197121	Th1R	IL12e	1	197121	Th1R	0
197121	Th1R	IFNGe	1	197121	Th1R	0
197121	Th1R	IL2e	1	197121	Th1R	0
197121	Th1R	IL4e	1	197120	IL10+	1
197121	Th1R	IL21e	1	197121	Th1R	0
197121	Th1R	TGFBe	1	197377	Th1R	0
197121	Th1R	IL10e	0	197121	Th1R	0
197121	Th1R	IL27e	0	197121	Th1R	0
197121	Th1R	INSULIN	1	197121	Th1R	0
197124	Th2R	TBET	1	197121	Th1R	1
197124	Th2R	IFNG	1	197121	Th1R	1
197124	Th2R	GATA3	0	197120	IL10+	1
197124	Th2R	IL2	1	197140	Th2R	0
197124	Th2R	IL4	1	197140	Th2R	0
197124	Th2R	RORGT	1	197124	Th2R	0
197124	Th2R	IL21	1	197120	IL10+	1
197124	Th2R	FOXP3	1	197376	IL10+TGFB+	1
197124	Th2R	TGFB	1	197376	IL10+TGFB+	1
197124	Th2R	IL10	0	197124	Th2R	0
197124	Th2R	IL12e	1	197124	Th2R	0
197124	Th2R	IFNGe	1	197124	Th2R	0
197124	Th2R	IL2e	1	197124	Th2R	0
197124	Th2R	IL4e	1	197140	Th2R	0
197124	Th2R	IL21e	1	197124	Th2R	0
197124	Th2R	TGFBe	1	197376	IL10+TGFB+	1
197124	Th2R	IL10e	0	197124	Th2R	0
197124	Th2R	IL27e	0	197124	Th2R	0
197124	Th2R	INSULIN	1	197124	Th2R	0
197140	Th2R	TBET	1	197121	Th1R	1
197140	Th2R	IFNG	1	197121	Th1R	1
197140	Th2R	GATA3	0	197120	IL10+	1
197140	Th2R	IL2	1	197140	Th2R	0
197140	Th2R	IL4	0	197124	Th2R	0
197140	Th2R	RORGT	1	197140	Th2R	0
197140	Th2R	IL21	1	197120	IL10+	1
197140	Th2R	FOXP3	1	197376	IL10+TGFB+	1
197140	Th2R	TGFB	1	197376	IL10+TGFB+	1
197140	Th2R	IL10	0	197140	Th2R	0
197140	Th2R	IL12e	1	197140	Th2R	0
197140	Th2R	IFNGe	1	197140	Th2R	0
197140	Th2R	IL2e	1	197140	Th2R	0
197140	Th2R	IL4e	1	197140	Th2R	0
197140	Th2R	IL21e	1	197140	Th2R	0
197140	Th2R	TGFBe	1	197376	IL10+TGFB+	1
197140	Th2R	IL10e	0	197140	Th2R	0
197140	Th2R	IL27e	0	197140	Th2R	0
197140	Th2R	INSULIN	1	197140	Th2R	0
197376	IL10+TGFB+	TBET	1	197377	Th1R	1
197376	IL10+TGFB+	IFNG	1	197377	Th1R	1
197376	IL10+TGFB+	GATA3	1	197376	IL10+TGFB+	0
197376	IL10+TGFB+	IL2	1	197376	IL10+TGFB+	0
197376	IL10+TGFB+	IL4	1	197376	IL10+TGFB+	0
197376	IL10+TGFB+	RORGT	1	197376	IL10+TGFB+	0
197376	IL10+TGFB+	IL21	1	197120	IL10+	1
197376	IL10+TGFB+	FOXP3	1	197376	IL10+TGFB+	0
197376	IL10+TGFB+	TGFB	0	197120	IL10+	1
197376	IL10+TGFB+	IL10	0	197376	IL10+TGFB+	0
197376	IL10+TGFB+	IL12e	1	197376	IL10+TGFB+	0
197376	IL10+TGFB+	IFNGe	1	197376	IL10+TGFB+	0
197376	IL10+TGFB+	IL2e	1	197376	IL10+TGFB+	0
197376	IL10+TGFB+	IL4e	1	197376	IL10+TGFB+	0
197376	IL10+TGFB+	IL21e	1	197376	IL10+TGFB+	0
197376	IL10+TGFB+	TGFBe	1	197376	IL10+TGFB+	0
197376	IL10+TGFB+	IL10e	0	197376	IL10+TGFB+	0
197376	IL10+TGFB+	IL27e	0	197376	IL10+TGFB+	0
197376	IL10+TGFB+	INSULIN	1	197376	IL10+TGFB+	0
197377	Th1R	TBET	0	197376	IL10+TGFB+	1
197377	Th1R	IFNG	1	197377	Th1R	0
197377	Th1R	GATA3	1	197376	IL10+TGFB+	1
197377	Th1R	IL2	1	197377	Th1R	0
197377	Th1R	IL4	1	197376	IL10+TGFB+	1
197377	Th1R	RORGT	1	197377	Th1R	0
197377	Th1R	IL21	1	197120	IL10+	1
197377	Th1R	FOXP3	1	197377	Th1R	0
197377	Th1R	TGFB	0	197121	Th1R	0
197377	Th1R	IL10	0	197377	Th1R	0
197377	Th1R	IL12e	1	197377	Th1R	0
197377	Th1R	IFNGe	1	197377	Th1R	0
197377	Th1R	IL2e	1	197377	Th1R	0
197377	Th1R	IL4e	1	197376	IL10+TGFB+	1
197377	Th1R	IL21e	1	197377	Th1R	0
197377	Th1R	TGFBe	1	197377	Th1R	0
197377	Th1R	IL10e	0	197377	Th1R	0
197377	Th1R	IL27e	0	197377	Th1R	0
197377	Th1R	INSULIN	1	197377	Th1R	0

## Sheet: proTh0Ins
ini.state	ini.label	per.node	per.value	fin.state	fin.label	transition
262144	Th0	TBET	1	262147	Th1	1		TBET	7
262144	Th0	IFNG	1	262147	Th1	1		IFNG	7
262144	Th0	GATA3	1	262148	GATA3+	1		GATA3	7
262144	Th0	IL2	1	262152	Th0	0		IL2	1
262144	Th0	IL4	1	262144	Th0	0		IL4	5
262144	Th0	RORGT	1	262208	Th0	0		RORGT	3
262144	Th0	IL21	1	262208	Th0	0		IL21	6
262144	Th0	FOXP3	1	262400	TGFB+	1		FOXP3	6
262144	Th0	TGFB	1	262400	TGFB+	1		TGFB	8
262144	Th0	IL10	1	262144	Th0	0		IL10	0
262144	Th0	IL12e	1	262147	Th1	1		IL12e	3
262144	Th0	IFNGe	1	262147	Th1	1		IFNGe	4
262144	Th0	IL2e	1	262152	Th0	0		IL2e	1
262144	Th0	IL4e	1	262144	Th0	0		IL4e	3
262144	Th0	IL21e	1	262208	Th0	0		IL21e	3
262144	Th0	TGFBe	1	262400	TGFB+	1		TGFBe	6
262144	Th0	IL10e	1	262144	Th0	0		IL10e	0
262144	Th0	IL27e	1	262144	Th0	0		IL27e	0
262144	Th0	INSULIN	0	262144	Th0	0		INSULIN	0
262147	Th1	TBET	0	262147	Th1	0
262147	Th1	IFNG	0	262147	Th1	0
262147	Th1	GATA3	1	262148	GATA3+	1
262147	Th1	IL2	1	262147	Th1	0
262147	Th1	IL4	1	262144	Th0	1
262147	Th1	RORGT	1	262147	Th1	0
262147	Th1	IL21	1	262208	Th0	1
262147	Th1	FOXP3	1	262401	Th1R	1
262147	Th1	TGFB	1	262401	Th1R	1
262147	Th1	IL10	1	262147	Th1	0
262147	Th1	IL12e	1	262147	Th1	0
262147	Th1	IFNGe	1	262147	Th1	0
262147	Th1	IL2e	1	262147	Th1	0
262147	Th1	IL4e	1	262147	Th1	0
262147	Th1	IL21e	1	262147	Th1	0
262147	Th1	TGFBe	1	262401	Th1R	1
262147	Th1	IL10e	1	262147	Th1	0
262147	Th1	IL27e	1	262147	Th1	0
262147	Th1	INSULIN	0	262147	Th1	0
262148	GATA3+	TBET	1	262147	Th1	1
262148	GATA3+	IFNG	1	262147	Th1	1
262148	GATA3+	GATA3	0	262144	Th0	1
262148	GATA3+	IL2	1	262172	Th2	1
262148	GATA3+	IL4	1	262164	Th2	1
262148	GATA3+	RORGT	1	262208	Th0	1
262148	GATA3+	IL21	1	262208	Th0	1
262148	GATA3+	FOXP3	1	262400	TGFB+	1
262148	GATA3+	TGFB	1	262400	TGFB+	1
262148	GATA3+	IL10	1	262148	GATA3+	0
262148	GATA3+	IL12e	1	262148	GATA3+	0
262148	GATA3+	IFNGe	1	262144	Th0	1
262148	GATA3+	IL2e	1	262172	Th2	1
262148	GATA3+	IL4e	1	262164	Th2	1
262148	GATA3+	IL21e	1	262208	Th0	1
262148	GATA3+	TGFBe	1	262400	TGFB+	1
262148	GATA3+	IL10e	1	262148	GATA3+	0
262148	GATA3+	IL27e	1	262148	GATA3+	0
262148	GATA3+	INSULIN	0	262148	GATA3+	0
262152	Th0	TBET	1	262147	Th1	1
262152	Th0	IFNG	1	262147	Th1	1
262152	Th0	GATA3	1	262172	Th2	1
262152	Th0	IL2	0	262144	Th0	0
262152	Th0	IL4	1	262172	Th2	1
262152	Th0	RORGT	1	262152	Th0	0
262152	Th0	IL21	1	262208	Th0	0
262152	Th0	FOXP3	1	262400	TGFB+	1
262152	Th0	TGFB	1	262400	TGFB+	1
262152	Th0	IL10	1	262144	Th0	0
262152	Th0	IL12e	1	262147	Th1	1
262152	Th0	IFNGe	1	262147	Th1	1
262152	Th0	IL2e	1	262152	Th0	0
262152	Th0	IL4e	1	262172	Th2	1
262152	Th0	IL21e	1	262152	Th0	0
262152	Th0	TGFBe	1	262400	TGFB+	1
262152	Th0	IL10e	1	262144	Th0	0
262152	Th0	IL27e	1	262152	Th0	0
262152	Th0	INSULIN	0	262152	Th0	0
262172	Th2	TBET	1	262147	Th1	1
262172	Th2	IFNG	1	262147	Th1	1
262172	Th2	GATA3	0	262152	Th0	1
262172	Th2	IL2	0	262164	Th2	0
262172	Th2	IL4	0	262172	Th2	0
262172	Th2	RORGT	1	262172	Th2	0
262172	Th2	IL21	1	262208	Th0	1
262172	Th2	FOXP3	1	262400	TGFB+	1
262172	Th2	TGFB	1	262400	TGFB+	1
262172	Th2	IL10	1	262164	Th2	0
262172	Th2	IL12e	1	262172	Th2	0
262172	Th2	IFNGe	1	262172	Th2	0
262172	Th2	IL2e	1	262172	Th2	0
262172	Th2	IL4e	1	262172	Th2	0
262172	Th2	IL21e	1	262172	Th2	0
262172	Th2	TGFBe	1	262400	TGFB+	1
262172	Th2	IL10e	1	262164	Th2	0
262172	Th2	IL27e	1	262172	Th2	0
262172	Th2	INSULIN	0	262172	Th2	0
262164	Th2	TBET	1	262147	Th1	1
262164	Th2	IFNG	1	262147	Th1	1
262164	Th2	GATA3	0	262144	Th0	1
262164	Th2	IL2	1	262172	Th2	0
262164	Th2	IL4	0	262148	GATA3+	1
262164	Th2	RORGT	1	262164	Th2	0
262164	Th2	IL21	1	262208	Th0	1
262164	Th2	FOXP3	1	262400	TGFB+	1
262164	Th2	TGFB	1	262400	TGFB+	1
262164	Th2	IL10	1	262164	Th2	0
262164	Th2	IL12e	1	262164	Th2	0
262164	Th2	IFNGe	1	262164	Th2	0
262164	Th2	IL2e	1	262172	Th2	0
262164	Th2	IL4e	1	262164	Th2	0
262164	Th2	IL21e	1	262164	Th2	0
262164	Th2	TGFBe	1	262400	TGFB+	1
262164	Th2	IL10e	1	262164	Th2	0
262164	Th2	IL27e	1	262164	Th2	0
262164	Th2	INSULIN	0	262164	Th2	0
262208	Th0	TBET	1	262208	Th0	0
262208	Th0	IFNG	1	262147	Th1	1
262208	Th0	GATA3	1	262208	Th0	0
262208	Th0	IL2	1	262152	Th0	0
262208	Th0	IL4	1	262144	Th0	0
262208	Th0	RORGT	1	262208	Th0	0
262208	Th0	IL21	0	262144	Th0	0
262208	Th0	FOXP3	1	262208	Th0	0
262208	Th0	TGFB	1	262208	Th0	0
262208	Th0	IL10	1	262144	Th0	0
262208	Th0	IL12e	1	262208	Th0	0
262208	Th0	IFNGe	1	262208	Th0	0
262208	Th0	IL2e	1	262208	Th0	0
262208	Th0	IL4e	1	262208	Th0	0
262208	Th0	IL21e	1	262208	Th0	0
262208	Th0	TGFBe	1	262208	Th0	0
262208	Th0	IL10e	1	262144	Th0	0
262208	Th0	IL27e	1	262208	Th0	0
262208	Th0	INSULIN	0	262208	Th0	0
262400	TGFB+	TBET	1	262401	Th1R	1
262400	TGFB+	IFNG	1	262401	Th1R	1
262400	TGFB+	GATA3	1	262400	TGFB+	0
262400	TGFB+	IL2	1	262400	TGFB+	0
262400	TGFB+	IL4	1	262400	TGFB+	0
262400	TGFB+	RORGT	1	262208	Th0	1
262400	TGFB+	IL21	1	262208	Th0	1
262400	TGFB+	FOXP3	1	262400	TGFB+	0
262400	TGFB+	TGFB	0	262144	Th0	1
262400	TGFB+	IL10	1	262400	TGFB+	0
262400	TGFB+	IL12e	1	262401	Th1R	1
262400	TGFB+	IFNGe	1	262401	Th1R	1
262400	TGFB+	IL2e	1	262400	TGFB+	0
262400	TGFB+	IL4e	1	262400	TGFB+	0
262400	TGFB+	IL21e	1	262208	Th0	1
262400	TGFB+	TGFBe	1	262400	TGFB+	0
262400	TGFB+	IL10e	1	262400	TGFB+	0
262400	TGFB+	IL27e	1	262400	TGFB+	0
262400	TGFB+	INSULIN	0	262400	TGFB+	0
262401	Th1R	TBET	0	262400	TGFB+	1
262401	Th1R	IFNG	1	262401	Th1R	0
262401	Th1R	GATA3	1	262400	TGFB+	1
262401	Th1R	IL2	1	262401	Th1R	0
262401	Th1R	IL4	1	262400	TGFB+	1
262401	Th1R	RORGT	1	262208	Th0	1
262401	Th1R	IL21	1	262208	Th0	1
262401	Th1R	FOXP3	1	262401	Th1R	0
262401	Th1R	TGFB	0	262147	Th1	1
262401	Th1R	IL10	1	262401	Th1R	0
262401	Th1R	IL12e	1	262401	Th1R	0
262401	Th1R	IFNGe	1	262401	Th1R	0
262401	Th1R	IL2e	1	262401	Th1R	0
262401	Th1R	IL4e	1	262400	TGFB+	1
262401	Th1R	IL21e	1	262208	Th0	1
262401	Th1R	TGFBe	1	262401	Th1R	0
262401	Th1R	IL10e	1	262401	Th1R	0
262401	Th1R	IL27e	1	262401	Th1R	0
262401	Th1R	INSULIN	0	262401	Th1R	0

## Sheet: proTh1Ins
ini.state	ini.label	per.node	per.value	fin.state	fin.label	transition
265219	Th1	TBET	0	265219	Th1	0		TBET	2
265219	Th1	IFNG	0	265219	Th1	0		IFNG	3
265219	Th1	GATA3	1	265219	Th1	0		GATA3	2
265219	Th1	IL2	1	265219	Th1	0		IL2	1
265219	Th1	IL4	1	265219	Th1	0		IL4	3
265219	Th1	RORGT	1	265219	Th1	0		RORGT	0
265219	Th1	IL21	1	265280	Th0	1		IL21	5
265219	Th1	FOXP3	1	265475	Th1R	1		FOXP3	3
265219	Th1	TGFB	1	265475	Th1R	1		TGFB	4
265219	Th1	IL10	1	265219	Th1	0		IL10	1
265219	Th1	IL12e	0	265219	Th1	0		IL12e	0
265219	Th1	IFNGe	0	265219	Th1	0		IFNGe	0
265219	Th1	IL2e	1	265219	Th1	0		IL2e	0
265219	Th1	IL4e	1	265219	Th1	0		IL4e	0
265219	Th1	IL21e	1	265219	Th1	0		IL21e	0
265219	Th1	TGFBe	1	265475	Th1R	1		TGFBe	3
265219	Th1	IL10e	1	265219	Th1	0		IL10e	1
265219	Th1	IL27e	1	265219	Th1	0		IL27e	0
265219	Th1	INSULIN	0	265219	Th1	0		INSULIN	0
265236	Th2	TBET	1	265219	Th1	1
265236	Th2	IFNG	1	265219	Th1	1
265236	Th2	GATA3	0	265219	Th1	1
265236	Th2	IL2	1	265244	Th2	0
265236	Th2	IL4	0	265219	Th1	1
265236	Th2	RORGT	1	265236	Th2	0
265236	Th2	IL21	1	265280	Th0	1
265236	Th2	FOXP3	1	265475	Th1R	1
265236	Th2	TGFB	1	265475	Th1R	1
265236	Th2	IL10	1	265236	Th2	0
265236	Th2	IL12e	0	265236	Th2	0
265236	Th2	IFNGe	0	265236	Th2	0
265236	Th2	IL2e	1	265244	Th2	0
265236	Th2	IL4e	1	265236	Th2	0
265236	Th2	IL21e	1	265236	Th2	0
265236	Th2	TGFBe	1	265475	Th1R	1
265236	Th2	IL10e	1	265236	Th2	0
265236	Th2	IL27e	1	265236	Th2	0
265236	Th2	INSULIN	0	265236	Th2	0
265244	Th2	TBET	1	265219	Th1	1
265244	Th2	IFNG	1	265219	Th1	1
265244	Th2	GATA3	0	265219	Th1	1
265244	Th2	IL2	0	265236	Th2	0
265244	Th2	IL4	0	265219	Th1	1
265244	Th2	RORGT	1	265244	Th2	0
265244	Th2	IL21	1	265280	Th0	1
265244	Th2	FOXP3	1	265475	Th1R	1
265244	Th2	TGFB	1	265475	Th1R	1
265244	Th2	IL10	1	265236	Th2	0
265244	Th2	IL12e	0	265244	Th2	0
265244	Th2	IFNGe	0	265244	Th2	0
265244	Th2	IL2e	1	265244	Th2	0
265244	Th2	IL4e	1	265244	Th2	0
265244	Th2	IL21e	1	265244	Th2	0
265244	Th2	TGFBe	1	265475	Th1R	1
265244	Th2	IL10e	1	265236	Th2	0
265244	Th2	IL27e	1	265244	Th2	0
265244	Th2	INSULIN	0	265244	Th2	0
265280	Th0	TBET	1	265280	Th0	0
265280	Th0	IFNG	1	265219	Th1	1
265280	Th0	GATA3	1	265280	Th0	0
265280	Th0	IL2	1	265219	Th1	1
265280	Th0	IL4	1	265219	Th1	1
265280	Th0	RORGT	1	265280	Th0	0
265280	Th0	IL21	0	265219	Th1	1
265280	Th0	FOXP3	1	265280	Th0	0
265280	Th0	TGFB	1	265280	Th0	0
265280	Th0	IL10	1	265219	Th1	1
265280	Th0	IL12e	0	265280	Th0	0
265280	Th0	IFNGe	0	265280	Th0	0
265280	Th0	IL2e	1	265280	Th0	0
265280	Th0	IL4e	1	265280	Th0	0
265280	Th0	IL21e	1	265280	Th0	0
265280	Th0	TGFBe	1	265280	Th0	0
265280	Th0	IL10e	1	265219	Th1	1
265280	Th0	IL27e	1	265280	Th0	0
265280	Th0	INSULIN	0	265280	Th0	0
265475	Th1R	TBET	0	265475	Th1R	0
265475	Th1R	IFNG	0	265475	Th1R	0
265475	Th1R	GATA3	1	265475	Th1R	0
265475	Th1R	IL2	1	265475	Th1R	0
265475	Th1R	IL4	1	265475	Th1R	0
265475	Th1R	RORGT	1	265475	Th1R	0
265475	Th1R	IL21	1	265280	Th0	1
265475	Th1R	FOXP3	1	265475	Th1R	0
265475	Th1R	TGFB	0	265219	Th1	1
265475	Th1R	IL10	1	265475	Th1R	0
265475	Th1R	IL12e	0	265475	Th1R	0
265475	Th1R	IFNGe	0	265475	Th1R	0
265475	Th1R	IL2e	1	265475	Th1R	0
265475	Th1R	IL4e	1	265475	Th1R	0
265475	Th1R	IL21e	1	265475	Th1R	0
265475	Th1R	TGFBe	1	265475	Th1R	0
265475	Th1R	IL10e	1	265475	Th1R	0
265475	Th1R	IL27e	1	265475	Th1R	0
265475	Th1R	INSULIN	0	265475	Th1R	0

## Sheet: proTh2Ins
ini.state	ini.label	per.node	per.value	fin.state	fin.label	transition
274460	Th2	TBET	1	274460	Th2	0		TBET	0
274460	Th2	IFNG	1	274435	Th1	1		IFNG	3
274460	Th2	GATA3	0	274460	Th2	0		GATA3	1
274460	Th2	IL2	0	274460	Th2	0		IL2	1
274460	Th2	IL4	0	274460	Th2	0		IL4	2
274460	Th2	RORGT	1	274460	Th2	0		RORGT	0
274460	Th2	IL21	1	274496	Th0	1		IL21	4
274460	Th2	FOXP3	1	274840	iTreg	1		FOXP3	2
274460	Th2	TGFB	1	274840	iTreg	1		TGFB	2
274460	Th2	IL10	1	274460	Th2	0		IL10	2
274460	Th2	IL12e	1	274460	Th2	0		IL12e	0
274460	Th2	IFNGe	1	274460	Th2	0		IFNGe	0
274460	Th2	IL2e	0	274460	Th2	0		IL2e	0
274460	Th2	IL4e	0	274460	Th2	0		IL4e	0
274460	Th2	IL21e	1	274460	Th2	0		IL21e	0
274460	Th2	TGFBe	1	274840	iTreg	1		TGFBe	2
274460	Th2	IL10e	1	274460	Th2	0		IL10e	2
274460	Th2	IL27e	1	274460	Th2	0		IL27e	0
274460	Th2	INSULIN	0	274460	Th2	0		INSULIN	0
274435	Th1	TBET	0	274435	Th1	0
274435	Th1	IFNG	0	274460	Th2	1
274435	Th1	GATA3	1	274460	Th2	1
274435	Th1	IL2	1	274435	Th1	0
274435	Th1	IL4	1	274460	Th2	1
274435	Th1	RORGT	1	274435	Th1	0
274435	Th1	IL21	1	274496	Th0	1
274435	Th1	FOXP3	1	274840	iTreg	1
274435	Th1	TGFB	1	274840	iTreg	1
274435	Th1	IL10	1	274460	Th2	1
274435	Th1	IL12e	1	274435	Th1	0
274435	Th1	IFNGe	1	274435	Th1	0
274435	Th1	IL2e	0	274435	Th1	0
274435	Th1	IL4e	0	274435	Th1	0
274435	Th1	IL21e	1	274435	Th1	0
274435	Th1	TGFBe	1	274840	iTreg	1
274435	Th1	IL10e	1	274460	Th2	1
274435	Th1	IL27e	1	274435	Th1	0
274435	Th1	INSULIN	0	274435	Th1	0
274496	Th0	TBET	1	274496	Th0	0
274496	Th0	IFNG	1	274435	Th1	1
274496	Th0	GATA3	1	274496	Th0	0
274496	Th0	IL2	1	274460	Th2	1
274496	Th0	IL4	1	274460	Th2	1
274496	Th0	RORGT	1	274496	Th0	0
274496	Th0	IL21	0	274460	Th2	1
274496	Th0	FOXP3	1	274496	Th0	0
274496	Th0	TGFB	1	274496	Th0	0
274496	Th0	IL10	1	274460	Th2	1
274496	Th0	IL12e	1	274496	Th0	0
274496	Th0	IFNGe	1	274496	Th0	0
274496	Th0	IL2e	0	274496	Th0	0
274496	Th0	IL4e	0	274496	Th0	0
274496	Th0	IL21e	1	274496	Th0	0
274496	Th0	TGFBe	1	274496	Th0	0
274496	Th0	IL10e	1	274460	Th2	1
274496	Th0	IL27e	1	274496	Th0	0
274496	Th0	INSULIN	0	274496	Th0	0
274840	iTreg	TBET	1	274840	iTreg	0
274840	iTreg	IFNG	1	274840	iTreg	0
274840	iTreg	GATA3	1	274840	iTreg	0
274840	iTreg	IL2	0	274840	iTreg	0
274840	iTreg	IL4	0	274840	iTreg	0
274840	iTreg	RORGT	1	274840	iTreg	0
274840	iTreg	IL21	1	274496	Th0	1
274840	iTreg	FOXP3	0	274840	iTreg	0
274840	iTreg	TGFB	0	274840	iTreg	0
274840	iTreg	IL10	1	274840	iTreg	0
274840	iTreg	IL12e	1	274840	iTreg	0
274840	iTreg	IFNGe	1	274840	iTreg	0
274840	iTreg	IL2e	0	274840	iTreg	0
274840	iTreg	IL4e	0	274840	iTreg	0
274840	iTreg	IL21e	1	274840	iTreg	0
274840	iTreg	TGFBe	1	274840	iTreg	0
274840	iTreg	IL10e	1	274840	iTreg	0
274840	iTreg	IL27e	1	274840	iTreg	0
274840	iTreg	INSULIN	0	274840	iTreg	0

[truncated: 3 more sheets: proTh17Ins, proiTregIns, proIL10Ins]
